# Supplementary material for: SRY-Related Transcription Factors in Head and Neck Squamous Cell Carcinomas: In Silico Based Analysis
Source: Curr Issues Mol Biol. 2023 Nov 24;45(12):9431–49. doi: 10.3390/cimb45120592 (PMC10742289; doi:10.3390/cimb45120592)
Supplement: Supplementary file 1 [file cimb-45-00592-s001.zip]

Archive with 1 entries (1 files):
- cimb-2520955-supplementary.xlsx
