# Supplementary material for: SRY-Related Transcription Factors in Head and Neck Squamous Cell Carcinomas: In Silico Based Analysis
Source: Curr Issues Mol Biol. 2023 Nov 24;45(12):9431–49. doi: 10.3390/cimb45120592 (PMC10742289; doi:10.3390/cimb45120592)
Supplement: Supplementary file 1 [file cimb-45-00592-s001.zip › cimb-2520955-supplementary.xlsx]

## Sheet: DATA
Supplementary Table S1. Positive and negative correlation of SOX6, SOX2OT, SOX8, SOX21, SOX30 with genes involved in the important cellular processes. Only genes with Spearman’s correlation R > 0.3, R < –0.3 and p < 0.05 were indicated in REACTOME pathway analysis.
SOX2-OT
Process	#Entities found	Entities pValue	Entities FDR
Interferon Signaling	97	1.11022e-16	2.4647e-14
Antigen processing-Cross presentation	58	1.11022e-16	2.4647e-14
ER-Phagosome pathway	56	1.11022e-16	2.4647e-14
Antigen Presentation: Folding, assembly and peptide loading of class I MHC	54	1.11022e-16	2.4647e-14
Endosomal/Vacuolar pathway	53	1.11022e-16	2.4647e-14
Post-transcriptional silencing by small RNAs	6	0.00290394	0.932197
Resolution of D-loop Structures through Holliday Junction Intermediates	16	0.00258164	0.932197
HDR through Single Strand Annealing (SSA)	18	0.000964838	0.62618
Presynaptic phase of homologous DNA pairing and strand exchange	20	0.000263658	0.256539
Homologous DNA Pairing and Strand Exchange	21	0.000250208	0.256539
SOX6
	Entities found	Entities pValue	Entities FDR
Developmental Biology	54	0.000202549	0.0506373
Keratinization	32	2.93099e-14	1.46549e-11
Formation of the cornified envelope	32	1.11022e-16	1.11022e-13
Aggrephagy	7	0.000288258	0.0544027
Gap junction assembly	7	0.000126644	0.0421724
PI-3K cascade:FGFR2	6	1.60358e-05	0.00245348
Downstream signaling of activated FGFR2	7	8.21554e-06	0.00186659
Signaling by FGFR2 in disease	9	1.89384e-06	0.00145447
Chromatin organization	16	9.72182e-06	0.00186659
Chromatin modifying enzymes	16	9.72182e-06	0.00186659
SOX8
Process	Entities found	Entities pValue	Entities FDR
Keratinization	10	5.68434e-05	0.00619593
Formation of the cornified envelope	10	8.15666e-07	0.000444538
Gap junction trafficking and regulation	6	1.62802e-05	0.00221411
Gap junction trafficking	6	1.07579e-05	0.00194718
Gap junction assembly	6	2.8098e-06	0.000764267
O-glycosylation of TSR domain-containing proteins	16	0.00194121	0.67166
Molecules associated with elastic fibres	16	0.000908146	0.392319
Elastic fibre formation	19	0.000401348	0.392319
Potassium Channels	33	0.000835895	0.392319
Neuronal System	115	0.000570427	0.392319
SOX21
Process	#Entities found	Entities pValue	Entities FDR
Interferon alpha/beta signaling	104	1.11022e-16	1.67644e-14
Class I MHC mediated antigen processing & presentation	102	1.11022e-16	1.67644e-14
ER-Phagosome pathway	86	1.11022e-16	1.67644e-14
Antigen Presentation: Folding, assembly and peptide loading of class I MHC	77	1.11022e-16	1.67644e-14
Endosomal/Vacuolar pathway	76	1.11022e-16	1.67644e-14
Tachykinin receptors bind tachykinins	3	0.0396312	0.913093
Post-transcriptional silencing by small RNAs	5	0.00431629	0.913093
Defective GALNT3 causes familial hyperphosphatemic tumoral calcinosis (HFTC)	7	0.0321329	0.913093
Defective GALNT12 causes colorectal cancer 1 (CRCS1)	8	0.0113035	0.913093
Tight junction interactions	12	0.00221814	0.913093
SOX30
Process	#Entities found	Entities pValue	Entities FDR
Developmental Biology	54	0.000202549	0.0506373
Keratinization	32	2.93099e-14	1.46549e-11
Formation of the cornified envelope	32	1.11022e-16	1.11022e-13
Aggrephagy	7	0.000288258	0.0544027
Gap junction assembly	7	0.000126644	0.0421724
Unwinding of DNA	7	0.000649011	0.140186
Activation of the pre-replicative complex	13	0.000456387	0.140186
Activation of ATR in response to replication stress	14	0.000298076	0.140186
DNA strand elongation	14	0.000230502	0.140186
Transcriptional Regulation by E2F6	15	0.000497422	0.140186
Supplementary Table S2. Differences between patients with low and high expression of SRY-related genes in context of their stromal score, immune score, and estimate score; T-test or Mann–Whitney U test; p < 0.05 considered as significant.
STROMAL SCORE
SOX6			SOX2-OT			SOX8			SOX21			SOX30			SRY
Number of values	292	228	Number of values	222	298	Number of values	219	301	Number of values	292	228	Number of values	200	324	Number of values	199	321
Minimum	-2151	-2081	Minimum	-2151	-1893	Minimum	-2151	-2018	Minimum	-2151	-2018	Minimum	-2151	-1943	Minimum	-1822	-2151
25% Percentile	-798.4	-1008	25% Percentile	-1046	-805.6	25% Percentile	-715.9	-986.1	25% Percentile	-1048	-714.3	25% Percentile	-1027	-938.6	25% Percentile	-870.8	-919
Median	-343.2	-508.6	Median	-528.4	-330.4	Median	-205.8	-575.5	Median	-526.5	-224	Median	-492.2	-463.1	Median	-480.3	-400.2
75% Percentile	193.1	-11.32	75% Percentile	-99.12	270	75% Percentile	435.9	-84.15	75% Percentile	-91.57	347.2	75% Percentile	135.8	52.32	75% Percentile	137.8	121.7
Maximum	1958	1560	Maximum	1646	1958	Maximum	1646	1958	Maximum	1708	1958	Maximum	1502	1958	Maximum	1958	1708
Mean	-299.1	-447	Mean	-519	-248.4	Mean	-188.7	-491.5	Mean	-500.9	-188.6	Mean	-422.3	-396	Mean	-366.4	-362.4
Std. Deviation	749.3	747.1	Std. Deviation	737.1	741.9	Std. Deviation	810.8	678	Std. Deviation	722.8	752	Std. Deviation	766.8	721.8	Std. Deviation	744.2	756.7
Std. Error	43.85	49.47	Std. Error	49.47	42.98	Std. Error	54.79	39.08	Std. Error	42.3	49.8	Std. Error	54.22	40.1	Std. Error	52.75	42.23
Lower 95% CI of mean	-385.4	-544.5	Lower 95% CI of mean	-616.5	-333	Lower 95% CI of mean	-296.7	-568.4	Lower 95% CI of mean	-584.1	-286.7	Lower 95% CI of mean	-529.2	-474.9	Lower 95% CI of mean	-470.4	-445.5
Upper 95% CI of mean	-212.8	-349.5	Upper 95% CI of mean	-421.5	-163.8	Upper 95% CI of mean	-80.69	-414.5	Upper 95% CI of mean	-417.6	-90.43	Upper 95% CI of mean	-315.4	-317.1	Upper 95% CI of mean	-262.4	-279.3
Shapiro-Wilk normality test			Shapiro-Wilk normality test			Shapiro-Wilk normality test			Shapiro-Wilk normality test			Shapiro-Wilk normality test			Shapiro-Wilk normality test
W	0.9918	0.9804	W	0.9884	0.9818	W	0.9917	0.9795	W	0.9858	0.988	W	0.9906	0.9834	W	0.979	0.9904
P value	0.1076	0.003	P value	0.0703	0.0008	P value	0.2473	0.0003	P value	0.0055	0.0527	P value	0.2193	0.0009	P value	0.0045	0.034
Passed normality test (alpha=0.05)?	Yes	No	Passed normality test (alpha=0.05)?	Yes	No	Passed normality test (alpha=0.05)?	Yes	No	Passed normality test (alpha=0.05)?	No	Yes	Passed normality test (alpha=0.05)?	Yes	No	Passed normality test (alpha=0.05)?	No	No
P value summary	ns	**	P value summary	ns	***	P value summary	ns	***	P value summary	**	ns	P value summary	ns	***	P value summary	**	*
Sum	-87333	-101916	Sum	-115222	-74027	Sum	-41322	-147927				Sum	-84454	-128311	Sum	-72910	-116339
P value for high vs low groups	0.0167		P value	0.0002		P value	P<0,0001		P value	P<0,0001		P value	0.7836		P value	0.8107
IMMUNE SCORE
SOX6			SOX2-OT			SOX8			SOX21			SOX30			SRY
Number of values	290	227	Number of values	218	299	Number of values	217	300	Number of values	289	228	Number of values	320	323	Number of values	198	319
Minimum	-1310	-1493	Minimum	-1493	-1007	Minimum	-1310	-1493	Minimum	-1310	-1493	Minimum	-2018	-1310	Minimum	-1189	-1493
25% Percentile	-122.8	-221.4	25% Percentile	-325.2	-28.28	25% Percentile	-85.01	-195.7	25% Percentile	-302.4	74.28	25% Percentile	-711.6	-186.3	25% Percentile	-80.72	-193.9
Median	473.1	330.5	Median	174.2	478.5	Median	595.9	245.7	Median	194.9	522.6	Median	-204.6	324.8	Median	420.1	356.5
75% Percentile	1106	884.9	75% Percentile	897.6	1152	75% Percentile	1234	800.4	75% Percentile	910.2	1146	75% Percentile	491.2	861.4	75% Percentile	1043	1042
Maximum	2997	2398	Maximum	2651	2997	Maximum	2997	2651	Maximum	2997	2370	Maximum	2485	2370	Maximum	2997	2485
Mean	511.7	381.2	Mean	299.2	567.5	Mean	601.6	347.9	Mean	352.5	583.5	Mean	-120.9	379.9	Mean	494.4	429.6
Std. Deviation	824.4	774.4	Std. Deviation	816	778.4	Std. Deviation	858.7	746.8	Std. Deviation	837.2	743.4	Std. Deviation	871.9	755.3	Std. Deviation	836.4	784.7
Std. Error of Mean	48.41	51.4	Std. Error of Mean	55.27	45.02	Std. Error of Mean	58.29	43.12	Std. Error of Mean	49.25	49.24	Std. Error of Mean	48.74	42.03	Std. Error of Mean	59.44	43.94
Lower 95% CI of mean	416.4	279.9	Lower 95% CI of mean	190.3	478.9	Lower 95% CI of mean	486.7	263	Lower 95% CI of mean	255.6	486.5	Lower 95% CI of mean	-216.8	297.3	Lower 95% CI of mean	377.2	343.1
Upper 95% CI of mean	607	482.5	Upper 95% CI of mean	408.1	656.1	Upper 95% CI of mean	716.5	432.7	Upper 95% CI of mean	449.5	680.5	Upper 95% CI of mean	-25.05	462.6	Upper 95% CI of mean	611.6	516
Sum	148386	86535	Sum	65230	169690	Sum	130553	104367	Sum	101884	133037	Sum	-38702	122723	Sum	97891	137030
Shapiro-Wilk normality test			Shapiro-Wilk normality test			Shapiro-Wilk normality test			Shapiro-Wilk normality test			Shapiro-Wilk normality test			Shapiro-Wilk normality test
W	0.9807	0.9866	W	0.9799	0.9794	W	0.9864	0.9812	W	0.9688	0.9902	W	0.9837	0.9843	W	0.9779	0.9841
P value	0.0006	0.0315	P value	0.0034	0.0003	P value	0.0365	0.0006	P value	<0,0001	0.1266	P value	0.0011	0.0014	P value	0.0032	0.0013
Passed normality test (alpha=0.05)?	No	No	Passed normality test (alpha=0.05)?	No	No	Passed normality test (alpha=0.05)?	No	No	Passed normality test (alpha=0.05)?	No	Yes	Passed normality test (alpha=0.05)?	No	No	Passed normality test (alpha=0.05)?	No	No
P value summary	***	*	P value summary	**	***	P value summary	*	***	P value summary	****	ns	P value summary	**	**	P value summary	**	**
P value for high vs low groups	0.1104		P value	0.0002		P value	0.0007		P value	0.0002		P value	<0,0001		P value	0.4808
ESTIMATE SCORE
SOX6			SOX2-OT			SOX8			SOX21			SOX30			SRY
Number of values	293	228	Number of values	222	299	Number of values	220	301	Number of values	293	228	Number of values	200	325	Number of values	200	321
Minimum	-3102	-3511	Minimum	-3511	-2704	Minimum	-3102	-3511	Minimum	-3102	-3511	Minimum	-3511	-3102	Minimum	-2704	-3511
25% Percentile	-705.3	-1036	25% Percentile	-1126	-612.6	25% Percentile	-570.8	-1049	25% Percentile	-1159	-547	25% Percentile	-1048	-939.2	25% Percentile	-785.6	-917.2
Median	146.3	-153.5	Median	-239.9	180.2	Median	319.2	-169.2	Median	-161.3	287.6	Median	-77.36	-114.2	Median	95.5	-59.8
75% Percentile	1130	869.9	75% Percentile	555.8	1259	75% Percentile	1516	641.3	75% Percentile	534.3	1337	75% Percentile	1079	814.5	75% Percentile	929.4	956.3
Maximum	4228	3552	Maximum	3206	4228	Maximum	3552	4228	Maximum	3794	4228	Maximum	3331	4228	Maximum	4228	3794
Mean	208.5	-67.37	Mean	-225	320	Mean	405.8	-144.7	Mean	-151.3	394.9	Mean	5.468	-17.09	Mean	125.1	64.48
Std. Deviation	1358	1348	Std. Deviation	1297	1360	Std. Deviation	1434	1254	Std. Deviation	1334	1332	Std. Deviation	1385	1310	Std. Deviation	1354	1364
Std. Error	79.33	89.29	Std. Error	87.05	78.65	Std. Error	96.65	72.31	Std. Error	77.95	88.2	Std. Error	97.94	72.69	Std. Error	95.71	76.15
Lower 95% CI of mean	52.33	-243.3	Lower 95% CI of mean	-396.6	165.2	Lower 95% CI of mean	215.3	-287	Lower 95% CI of mean	-304.7	221.1	Lower 95% CI of mean	-187.7	-160.1	Lower 95% CI of mean	-63.65	-85.34
Upper 95% CI of mean	364.6	108.6	Upper 95% CI of mean	-53.47	474.7	Upper 95% CI of mean	596.3	-2.412	Upper 95% CI of mean	2.122	568.7	Upper 95% CI of mean	198.6	125.9	Upper 95% CI of mean	313.8	214.3
Shapiro-Wilk normality test			Shapiro-Wilk normality test			Shapiro-Wilk normality test			Shapiro-Wilk normality test			Shapiro-Wilk normality test			Shapiro-Wilk normality test
W	0.989	0.9922	W	0.9933	0.9878	W	0.9903	0.9889	W	0.9831	0.9965	W	0.9903	0.9887	W	0.9869	0.9927
P value	0.0254	0.2643	P value	0.4136	0.013	P value	0.1474	0.0211	P value	0.0015	0.8886	P value	0.1996	0.0125	P value	0.0625	0.1205
Passed normality test (alpha=0.05)?	No	Yes	Passed normality test (alpha=0.05)?	Yes	No	Passed normality test (alpha=0.05)?	Yes	No	Passed normality test (alpha=0.05)?	No	Yes	Passed normality test (alpha=0.05)?	Yes	No	Passed normality test (alpha=0.05)?	Yes	Yes
P value summary	*	ns	P value summary	ns	*	P value summary	ns	*	P value summary	**	ns	P value summary	ns	*	P value summary	ns	ns
Sum	61076	-15359	Sum	-49954	95671	Sum	89274	-43557	Sum	-44328	90045	Sum	1094	-5553	Sum	25017	20699
P value for high vs low groups	0.0303		P value	P<0,0001		P value	P<0,0001		P value	P<0,0001		P value	0.7864		P value	0.6211
Supplementary Table S3. Immunological profile of HSNCC patients depending on the expression levels of SOX2OT, SOX8, SOX21 and SOX30. Differences in the population of lymphocytes, neutrophils, eosinophils, mast cells, dendritic cells and macrophages (A), and in the specific subpopulation of B cells, macrophages and T cells (B). T-test or Mann–Whitney U test; p < 0.05 considered as significant.
Supplementary Table S3A
SOX2-OT
	Lymphocytes		Neutrophils		Eosinophils		Mast Cells		Dendritic Cells		Macrophages
	Low expression	High expression	Low expression	High expression	Low expression	High expression	Low expression	High expression	Low expression	High expression	Low expression	High expression
Number of values	294	220	294	220	294	220	294	220	294	220	294	220
Minimum	0.06474	0.121	0	0	0	0	0	0	0	0	0.1512	0.09314
25% Percentile	0.315	0.3418	0	0	0	0	0.02261	0.01859	0.01585	0.01793	0.367	0.2917
Median	0.4288	0.4778	0.001513	0	0	0	0.04373	0.03612	0.03512	0.03937	0.4504	0.3982
75% Percentile	0.5096	0.5991	0.01012	0.004029	0	0	0.07706	0.07358	0.08023	0.07945	0.5307	0.53
Maximum	0.7708	0.8801	0.1682	0.1476	0.01982	0.02112	0.3128	0.2201	0.3223	0.3223	0.7516	0.8444
Range	0.7061	0.7591	0.1682	0.1476	0.01982	0.02112	0.3128	0.2201	0.3223	0.3223	0.6003	0.7512
Mean	0.4232	0.4712	0.008407	0.005107	0.0005442	0.0004884	0.06099	0.04977	0.05658	0.0565	0.4503	0.4169
Std. Deviation	0.1374	0.1656	0.01759	0.01588	0.00239	0.002371	0.05689	0.04189	0.05867	0.05552	0.1277	0.1608
Std. Error of Mean	0.008013	0.01116	0.001026	0.001071	0.0001394	0.0001599	0.003318	0.002824	0.003422	0.003743	0.007445	0.01084
P value for high vs low groups	0.0007		<0,0001		0.9444		0.0426		0.5566		0.004
SOX8
	Lymphocytes		Neutrophils		Eosinophils		Mast Cells		Dendritic Cells		Macrophages
	Low expression	High expression	Low expression	High expression	Low expression	High expression	Low expression	High expression	Low expression	High expression	Low expression	High expression
Number of values	300	215	300	215	300	215	300	215	300	215	300	215
Minimum	0.06474	0.121	0	0	0	0	0	0	0	0	0.09574	0.09314
25% Percentile	0.2988	0.3686	0	0	0	0	0.02082	0.02208	0.01974	0.01262	0.3423	0.315
Median	0.4189	0.4725	0.0008103	0	0	0	0.04095	0.04099	0.04538	0.02784	0.4496	0.4095
75% Percentile	0.5229	0.5926	0.009107	0.005653	0	0	0.07992	0.07041	0.0853	0.06641	0.5402	0.5148
Maximum	0.8004	0.8801	0.1682	0.1227	0.02112	0.01095	0.3128	0.1799	0.3223	0.3223	0.8084	0.8444
Range	0.7357	0.7591	0.1682	0.1227	0.02112	0.01095	0.3128	0.1799	0.3223	0.3223	0.7127	0.7512
Mean	0.4187	0.479	0.007847	0.005788	0.0006449	0.000344	0.06096	0.04939	0.0628	0.04755	0.4491	0.418
Std. Deviation	0.1433	0.1563	0.01881	0.01384	0.002846	0.001486	0.05928	0.03629	0.06061	0.05111	0.1379	0.1493
Std. Error of Mean	0.008276	0.01066	0.001086	0.0009437	0.0001643	0.0001014	0.003423	0.002475	0.003499	0.003486	0.007959	0.01018
P value for high vs low groups	<0,0001		0.0412		0.7533		0.4143		0.0008		0.0157
SOX21
	Lymphocytes		Neutrophils		Eosinophils		Mast Cells		Dendritic Cells		Macrophages
	Low expression	High expression	Low expression	High expression	Low expression	High expression	Low expression	High expression	Low expression	High expression	Low expression	High expression
Number of values	226	289	226	289	226	289	226	289	226	289	226	289
Minimum	0.06474	0.121	0	0	0	0	0	0	0	0	0.1843	0.09314
25% Percentile	0.2936	0.3546	0	0	0	0	0.022	0.02068	0.01457	0.01838	0.3807	0.2938
Median	0.4102	0.4719	0.0001438	0.000144	0	0	0.04213	0.03945	0.03443	0.03932	0.4706	0.3872
75% Percentile	0.4878	0.5945	0.009073	0.00713	0	0	0.07376	0.07541	0.08322	0.07703	0.5569	0.5013
Maximum	0.7347	0.8801	0.1682	0.1476	0.01982	0.02112	0.3128	0.3089	0.2939	0.3223	0.7889	0.8444
Range	0.67	0.7591	0.1682	0.1476	0.01982	0.02112	0.3128	0.3089	0.2939	0.3223	0.6046	0.7512
Mean	0.4043	0.4747	0.007053	0.006936	0.0006056	0.0004518	0.06037	0.05281	0.05681	0.05614	0.4708	0.4089
Std. Deviation	0.1324	0.1587	0.01642	0.01734	0.00237	0.002386	0.05666	0.04638	0.05905	0.05597	0.125	0.1511
Std. Error of Mean	0.008809	0.009335	0.001092	0.00102	0.0001576	0.0001404	0.003769	0.002728	0.003928	0.003292	0.008316	0.008888
P value for high vs low groups	<0,0001		0.6013		0.0735		0.3157		0.6058		<0,0001
SOX30
	Lymphocytes		Neutrophils		Eosinophils		Mast Cells		Dendritic Cells		Macrophages
	Low expression	High expression	Low expression	High expression	Low expression	High expression	Low expression	High expression	Low expression	High expression	Low expression	High expression
Number of values	321	194	321	194	321	194	321	194	321	194	321	194
Minimum	0.121	0.06474	0	0	0	0	0	0	0	0	0.132	0.09314
25% Percentile	0.3326	0.3262	0	0	0	0	0.02107	0.02079	0.01861	0.0135	0.345	0.3141
Median	0.4309	0.4716	0.001074	0	0	0	0.04384	0.03701	0.04157	0.03334	0.4465	0.4135
75% Percentile	0.5303	0.5894	0.008883	0.00522	0	0	0.07867	0.07153	0.08766	0.0654	0.5325	0.5207
Maximum	0.7924	0.8801	0.1682	0.1381	0.02112	0.01982	0.3089	0.3128	0.3223	0.3223	0.8444	0.7889
Range	0.6714	0.8153	0.1682	0.1381	0.02112	0.01982	0.3089	0.3128	0.3223	0.3223	0.7123	0.6958
Mean	0.4307	0.4656	0.007529	0.006091	0.0004545	0.0006265	0.05675	0.05511	0.06033	0.05	0.4442	0.4226
Std. Deviation	0.1394	0.1683	0.01787	0.01523	0.002188	0.002666	0.04813	0.05612	0.05809	0.05548	0.1399	0.1486
Std. Error of Mean	0.007779	0.01208	0.0009976	0.001093	0.0001221	0.0001914	0.002686	0.004029	0.003242	0.003983	0.007806	0.01067
P value for high vs low groups	0.0213		0.0254		0.7213		0.1994		0.0111		0.1162
Supplementary Table S3B
SOX2-OT	Low	High	Low	High		Low	High	Low	High	Low	High		Low	High	Low	High	Low	High	Low	High	Low	High	Low	High	Low	High
	B Cells Memory	B Cells Memory	B Cells Naive	B Cells Naive		Macrophages M0	Macrophages M0	Macrophages M1	Macrophages M1	Macrophages M2	Macrophages M2		T Cells CD4 Memory Activated	T Cells CD4 Memory Activated	T Cells CD4 Memory Resting	T Cells CD4 Memory Resting	T Cells CD4 Naive	T Cells CD4 Naive	T Cells CD8	T Cells CD8	T Cells Follicular Helper	T Cells Follicular Helper	T Cells gamma delta	T Cells gamma delta	T Cells Regulatory Tregs	T Cells Regulatory Tregs
Number of values	294	220	294	220	Number of values	294	220	294	220	294	220	Number of values	294	220	294	220	294	220	294	220	294	220	294	220	294	220
Minimum	0	0	0	0	Minimum	0	0	0	0	0	0.01143	Minimum	0	0	0	0	0	0	0	0	0	0	0	0	0	0
25% Percentile	0	0	0	0	25% Percentile	0.04678	0.03451	0.03437	0.02766	0.1315	0.1264	25% Percentile	0	0	0.01202	0.007709	0	0	0.04815	0.04573	0.02551	0.04186	0	0	0	0.002214
Median	0	0	0.006613	0.0138	Median	0.1186	0.08965	0.07983	0.07319	0.1941	0.1733	Median	0	0	0.07546	0.06855	0	0	0.09648	0.09045	0.06382	0.07455	0	0	0.01606	0.01766
75% Percentile	0.01377	0.01939	0.0275	0.05922	75% Percentile	0.2188	0.2162	0.1346	0.1163	0.249	0.2411	75% Percentile	0.01662	0.01726	0.1423	0.1285	0	0	0.1599	0.1453	0.08988	0.1112	0	0	0.03706	0.04497
Maximum	0.1747	0.2345	0.226	0.2178	Maximum	0.6863	0.6363	0.3389	0.2996	0.4893	0.4975	Maximum	0.1596	0.1108	0.3019	0.281	0.113	0.1678	0.4105	0.4805	0.2183	0.2707	0.09701	0.03993	0.198	0.143
Range	0.1747	0.2345	0.226	0.2178	Range	0.6863	0.6363	0.3389	0.2996	0.4893	0.486	Range	0.1596	0.1108	0.3019	0.281	0.113	0.1678	0.4105	0.4805	0.2183	0.2707	0.09701	0.03993	0.198	0.143
Mean	0.01208	0.01645	0.02337	0.03661	Mean	0.1579	0.1404	0.088	0.07927	0.1917	0.1836	Mean	0.01307	0.01116	0.08456	0.08018	0.003503	0.005837	0.1107	0.1072	0.06257	0.07892	0.0006277	0.0003214	0.02382	0.02798
Std. Deviation	0.02557	0.03107	0.03883	0.04771	Std. Deviation	0.1421	0.1366	0.06565	0.06203	0.08393	0.08437	Std. Deviation	0.02463	0.01979	0.07276	0.07413	0.01483	0.02155	0.08168	0.07887	0.04408	0.05169	0.006063	0.002896	0.02844	0.0301
Std. Error of Mean	0.001491	0.002094	0.002264	0.003217	Std. Error of Mean	0.008288	0.009206	0.003829	0.004182	0.004895	0.005688	Std. Error of Mean	0.001436	0.001334	0.004243	0.004998	0.0008651	0.001453	0.004764	0.005318	0.002571	0.003485	0.0003536	0.0001953	0.001659	0.00203
P value for high vs low groups	0.1275		0.0025			0.0914		0.1307		0.1396			0.7111		0.4928		0.1509		0.6591		0.0007		0.415		0.119
SOX8	Low	High	Low	High		Low	High	Low	High	Low	High		Low	High	Low	High	Low	High	Low	High	Low	High	Low	High	Low	High
	B Cells Memory	B Cells Memory	B Cells Naive	B Cells Naive		Macrophages M0	Macrophages M0	Macrophages M1	Macrophages M1	Macrophages M2	Macrophages M2		T Cells CD4 Memory Activated	T Cells CD4 Memory Activated	T Cells CD4 Memory Resting	T Cells CD4 Memory Resting	T Cells CD4 Naive	T Cells CD4 Naive	T Cells CD8	T Cells CD8	T Cells Follicular Helper	T Cells Follicular Helper	T Cells gamma delta	T Cells gamma delta	T Cells Regulatory Tregs	T Cells Regulatory Tregs
Number of values	299	215	299	215	Number of values	299	215	299	215	299	215	Number of values	299	215	299	215	299	215	299	215	299	215	299	215	299	215
Minimum	0	0	0	0	Minimum	0	0	0	0	0	0.01143	Minimum	0	0	0	0	0	0	0	0	0	0	0	0	0	0
25% Percentile	0	0	0	0	25% Percentile	0.04384	0.03694	0.02811	0.03331	0.1346	0.1221	25% Percentile	0	0	0.009925	0.007918	0	0	0.04372	0.05033	0.02536	0.04149	0	0	0	0.005638
Median	0	0	0.004853	0.01647	Median	0.1115	0.09395	0.07857	0.06888	0.188	0.1855	Median	0	0	0.06602	0.07388	0	0	0.08838	0.1044	0.06192	0.07429	0	0	0.01223	0.0222
75% Percentile	0.01551	0.01799	0.02528	0.06141	75% Percentile	0.2251	0.2147	0.1359	0.1119	0.2465	0.2465	75% Percentile	0.01694	0.01709	0.1359	0.1422	0	0	0.1462	0.162	0.09375	0.1073	0	0	0.03287	0.05206
Maximum	0.1082	0.2345	0.1817	0.226	Maximum	0.6863	0.6363	0.3389	0.2996	0.4975	0.4039	Maximum	0.1596	0.1051	0.3019	0.281	0.1532	0.1678	0.4036	0.4805	0.2228	0.2707	0.01997	0.09701	0.198	0.1358
Range	0.1082	0.2345	0.1817	0.226	Range	0.6863	0.6363	0.3389	0.2996	0.4975	0.3925	Range	0.1596	0.1051	0.3019	0.281	0.1532	0.1678	0.4036	0.4805	0.2228	0.2707	0.01997	0.09701	0.198	0.1358
Mean	0.01149	0.01737	0.02238	0.03828	Mean	0.1567	0.1416	0.08812	0.0789	0.1914	0.1839	Mean	0.01331	0.01079	0.08058	0.08562	0.004245	0.00486	0.1052	0.1146	0.06402	0.07729	0.0001768	0.0009414	0.02109	0.03186
Std. Deviation	0.0206	0.03582	0.0372	0.04922	Std. Deviation	0.1432	0.135	0.06699	0.05987	0.08578	0.08177	Std. Deviation	0.02499	0.01899	0.07168	0.07559	0.01594	0.02063	0.0793	0.08186	0.04682	0.04896	0.00151	0.007447	0.02722	0.03075
Std. Error of Mean	0.001191	0.002443	0.002151	0.003356	Std. Error of Mean	0.008281	0.009208	0.003874	0.004083	0.004961	0.005576	Std. Error of Mean	0.001445	0.001295	0.004145	0.005155	0.0009219	0.001407	0.004586	0.005583	0.002707	0.003339	8.731e-05	0.0005079	0.001574	0.002097
P value for high vs low groups	0.5167		<0,0001			0.2439		0.1724		0.3439			0.4587		0.5808		0.2259		0.1423		0.0021		0.0907		<0,0001
SOX21	Low	High	Low	High		Low	High	Low	High	Low	High		Low	High	Low	High	Low	High	Low	High	Low	High	Low	High	Low	High
	B Cells Memory	B Cells Memory	B Cells Naive	B Cells Naive		Macrophages M0	Macrophages M0	Macrophages M1	Macrophages M1	Macrophages M2	Macrophages M2		T Cells CD4 Memory Activated	T Cells CD4 Memory Activated	T Cells CD4 Memory Resting	T Cells CD4 Memory Resting	T Cells CD4 Naive	T Cells CD4 Naive	T Cells CD8	T Cells CD8	T Cells Follicular Helper	T Cells Follicular Helper	T Cells gamma delta	T Cells gamma delta	T Cells Regulatory Tregs	T Cells Regulatory Tregs
Number of values	225	289	225	289	Number of values	225	289	225	289	225	289	Number of values	225	289	225	289	225	289	225	289	225	289	225	289	225	289
Minimum	0	0	0	0	Minimum	0	0	0	0	0	0	Minimum	0	0	0	0	0	0	0	0	0	0	0	0	0	0
25% Percentile	0	0	0	0	25% Percentile	0.05549	0.03264	0.03562	0.02807	0.1318	0.1278	25% Percentile	0	0	0.009493	0.008888	0	0	0.04502	0.04855	0.01749	0.04584	0	0	0	0.002128
Median	0	0	0.006288	0.01323	Median	0.1305	0.08823	0.08871	0.06987	0.1953	0.1841	Median	0	0	0.07256	0.06856	0	0	0.08892	0.09318	0.05103	0.07512	0	0	0.01255	0.01983
75% Percentile	0.01194	0.02405	0.02506	0.05626	75% Percentile	0.2296	0.2076	0.1406	0.1112	0.2547	0.2397	75% Percentile	0.01877	0.01474	0.1448	0.1284	0	0	0.1579	0.1474	0.08238	0.1097	0	0	0.03112	0.04799
Maximum	0.12	0.2345	0.226	0.2178	Maximum	0.6863	0.6363	0.3389	0.2996	0.4975	0.4039	Maximum	0.1596	0.1108	0.3019	0.2777	0.1532	0.1678	0.4805	0.4105	0.2183	0.2707	0.03993	0.09701	0.1135	0.198
Range	0.12	0.2345	0.226	0.2178	Range	0.6863	0.6363	0.3389	0.2996	0.4975	0.4039	Range	0.1596	0.1108	0.3019	0.2777	0.1532	0.1678	0.4805	0.4105	0.2183	0.2707	0.03993	0.09701	0.1135	0.198
Mean	0.009771	0.01721	0.02063	0.03557	Mean	0.1699	0.1352	0.09482	0.07605	0.1936	0.1841	Mean	0.01481	0.01027	0.08476	0.08107	0.005004	0.004111	0.1115	0.1074	0.05564	0.08042	0.0004452	0.0005366	0.0199	0.03004
Std. Deviation	0.02057	0.03246	0.03522	0.04773	Std. Deviation	0.146	0.1332	0.07016	0.05797	0.08973	0.0794	Std. Deviation	0.02711	0.01833	0.07428	0.07263	0.01986	0.0165	0.08648	0.07549	0.04295	0.0492	0.003178	0.005997	0.02341	0.03238
Std. Error of Mean	0.001371	0.00191	0.002348	0.002808	Std. Error of Mean	0.009735	0.007836	0.004677	0.00341	0.005982	0.004671	Std. Error of Mean	0.001807	0.001078	0.004952	0.004272	0.001324	0.0009706	0.005766	0.004441	0.002863	0.002894	0.0002119	0.0003527	0.00156	0.001904
P value for high vs low groups	0.0551		0.002			0.002		0.0037		0.1483			0.23		0.6888		0.5247		0.9957		<0,0001		0.1376		0.0008
SOX30	Low	High	Low	High		Low	High	Low	High	Low	High		Low	High	Low	High	Low	High	Low	High	Low	High	Low	High	Low	High
	B Cells Memory	B Cells Memory	B Cells Naive	B Cells Naive		Macrophages M0	Macrophages M0	Macrophages M1	Macrophages M1	Macrophages M2	Macrophages M2		T Cells CD4 Memory Activated	T Cells CD4 Memory Activated	T Cells CD4 Memory Resting	T Cells CD4 Memory Resting	T Cells CD4 Naive	T Cells CD4 Naive	T Cells CD8	T Cells CD8	T Cells Follicular Helper	T Cells Follicular Helper	T Cells gamma delta	T Cells gamma delta	T Cells Regulatory Tregs	T Cells Regulatory Tregs
Number of values	320	194	320	194	Number of values	320	194	320	194	320	194	Number of values	320	194	320	194	320	194	320	194	320	194	320	194	320	194
Minimum	0	0	0	0	Minimum	0	0	0	0	0	0	Minimum	0	0	0	0	0	0	0	0	0	0	0	0	0	0
25% Percentile	0	0	0	0	25% Percentile	0.04374	0.03476	0.03428	0.02849	0.1317	0.1204	25% Percentile	0	0	0.006871	0.02185	0	0	0.04891	0.04528	0.03039	0.03598	0	0	0	0.001447
Median	0	0	0.008091	0.01201	Median	0.1069	0.09914	0.07939	0.07317	0.1919	0.1733	Median	0	0	0.06862	0.07577	0	0	0.09013	0.0978	0.06579	0.06906	0	0	0.01502	0.01925
75% Percentile	0.0139	0.01938	0.03042	0.05794	75% Percentile	0.2146	0.2283	0.1341	0.1176	0.2473	0.2459	75% Percentile	0.01705	0.01692	0.1314	0.1475	0	0	0.1487	0.1585	0.09553	0.1045	0	0	0.03765	0.04446
Maximum	0.1747	0.2345	0.2178	0.226	Maximum	0.6863	0.5887	0.3389	0.2902	0.4975	0.4511	Maximum	0.1596	0.1108	0.3019	0.2964	0.1003	0.1678	0.4036	0.4805	0.2707	0.2183	0.09701	0.03993	0.198	0.1358
Range	0.1747	0.2345	0.2178	0.226	Range	0.6863	0.5887	0.3389	0.2902	0.4975	0.4511	Range	0.1596	0.1108	0.3019	0.2964	0.1003	0.1678	0.4036	0.4805	0.2707	0.2183	0.09701	0.03993	0.198	0.1358
Mean	0.012	0.01716	0.02534	0.03512	Mean	0.1518	0.1481	0.0863	0.08091	0.1925	0.1813	Mean	0.01252	0.01182	0.07846	0.08966	0.003605	0.005981	0.1074	0.112	0.0674	0.07315	0.0005911	0.0003407	0.02374	0.02867
Std. Deviation	0.02412	0.0335	0.04141	0.04573	Std. Deviation	0.1398	0.1404	0.06505	0.06282	0.08321	0.08537	Std. Deviation	0.02352	0.02128	0.07136	0.07609	0.0135	0.02366	0.07724	0.08556	0.04682	0.05013	0.005826	0.003042	0.02829	0.03048
Std. Error of Mean	0.001348	0.002405	0.002315	0.003283	Std. Error of Mean	0.007814	0.01008	0.003636	0.00451	0.004652	0.00613	Std. Error of Mean	0.001315	0.001528	0.003989	0.005463	0.0007548	0.001699	0.004318	0.006143	0.002617	0.003599	0.0003257	0.0002184	0.001582	0.002188
P value for high vs low groups	0.0558		0.0078			0.566		0.3288		0.1441			0.7		0.1156		0.7992		0.8566		0.2415		0.9356		0.0788
Supplementary Table S4. Validation of the results for SRY-related transcription factors using the GSE65858 dataset.
Viral status	SOX2-OT		SOX6		SOX8		SOX21		SOX30		SRY
Groups	HPV(-)	HPV(+)	HPV(-)	HPV(+)	HPV(-)	HPV(+)	HPV(-)	HPV(+)	HPV(-)	HPV(+)	HPV(-)	HPV(+)
Number of values	196	73	196	73	196	73	196	73	196	73	196	73
Minimum	6.196	2023-06-17	6.267	6.318	6.337	6.35	6.246	6.372	6.292	6.304	6.277	2023-06-26
25% Percentile	6.349	6.344	6.414	6.386	6.573	6.549	7.345	7.592	6.39	6.397	6.358	6.364
Median	6.388	6.415	6.479	6.476	6.65	6.645	8.303	8.418	6.425	6.434	6.392	6.396
75% Percentile	6.449	6.489	6.596	6.604	6.81	6.839	8.967	8.97	6.471	6.474	6.422	6.427
Maximum	7.112	7.053	6.979	6.969	8.441	8.641	2023-10-04	10.79	6.601	6.642	6.573	6.553
Range	0.9157	0.8832	0.7112	0.6512	2.104	2.291	4.159	4.418	0.309	0.3375	0.2957	0.2939
Mean	6.412	6.44	6.512	6.503	6.78	6.792	8.216	8.274	6.431	6.44	6.397	6.398
Std. Deviation	0.1209	0.1456	0.1411	0.1344	0.3898	0.44	1.032	0.9226	0.05916	0.06011	0.05547	0.05209
Std. Error of Mean	0.008638	0.01705	0.01008	0.01573	0.02784	0.05149	0.07373	0.108	0.004225	0.007035	0.003962	0.006096
Sum	1257	470.1	1276	474.7	1329	495.8	1610	604	1260	470.1	1254	467.1
P Value	0.0782		0.6778		0.7005		0.7189		0.2889		0.4969
Gender	SOX2-OT		SOX6		SOX8		SOX21		SOX30		SRY
Groups	Female	Male	Female	Male	Female	Male	Female	Male	Female	Male	Female	Male
Number of values	29	167	29	167	29	167	29	167	29	167	29	167
Minimum	6.291	6.196	2023-06-03	6.267	6.373	6.337	6.597	6.246	6.301	6.292	6.299	6.277
25% Percentile	6.343	6.349	6.43	6.412	6.537	6.574	6.993	7.357	6.385	6.392	6.356	6.359
Median	6.387	6.388	6.508	6.476	6.674	6.648	8.356	2023-08-29	6.432	6.424	6.398	6.392
75% Percentile	6.464	6.447	6.63	6.591	6.833	6.798	9.284	8.933	6.479	6.472	6.426	6.421
Maximum	7.112	7.074	6.836	6.979	8.226	8.441	2023-10-04	2023-10-12	6.551	6.601	6.507	6.573
Range	0.8208	0.8781	0.5364	0.7112	1.854	2.104	3.808	3.871	0.2496	0.309	0.2074	0.2957
Mean	6.443	6.407	6.529	6.509	6.737	6.787	8.258	8.208	6.431	6.431	6.399	6.396
Std. Deviation	0.198	0.1019	0.1342	0.1424	0.3525	0.3964	1.182	1.008	0.06345	0.05858	0.04924	0.0566
Std. Error of Mean	0.03677	0.007883	0.02492	0.01102	0.06546	0.03067	0.2196	0.07798	0.01178	0.004533	0.009144	0.00438
Sum	186.8	1070	189.3	1087	195.4	1133	239.5	1371	186.5	1074	185.6	1068
P Value	0.9951		0.3186		0.67		0.8513		0.9631		0.6817
Age	SOX2-OT		SOX6		SOX8		SOX21		SOX30		SRY
Groups	<60	>60	<60	>60	<60	>60	<60	>60	<60	>60	<60	>60
	SOX2-OT		SOX6		SOX8		SOX21		SOX30		SRY
Number of values	112	84	112	84	112	84	112	84	112	84	112	84
Minimum	6.196	6.276	6.267	6.289	6.358	6.337	6.401	6.246	6.296	6.292	6.277	6.282
25% Percentile	6.341	6.353	6.412	6.419	6.597	6.567	7.553	7.237	6.392	6.387	6.355	6.361
Median	6.39	6.386	6.481	6.479	6.659	6.622	8.438	7.987	6.424	6.427	6.391	6.395
75% Percentile	6.461	6.439	6.591	6.596	6.794	6.847	9.143	8.818	6.466	6.475	6.421	6.422
Maximum	7.112	6.689	6.936	6.979	8.441	8.424	2023-10-04	9.876	6.551	6.601	6.573	6.544
Range	0.9157	0.4124	0.6688	0.6893	2.083	2.086	4.004	3.63	0.2544	0.309	0.2957	0.2619
Mean	6.421	2023-06-04	6.507	6.518	6.782	6.778	8.326	8.069	6.431	6.431	6.395	6.399
Std. Deviation	0.1449	0.07768	0.1429	0.1393	0.3684	0.4189	1.041	1.008	0.05413	0.0656	0.05737	0.05305
Std. Error of Mean	0.01369	0.008476	0.0135	0.0152	0.03481	0.0457	0.09836	0.11	0.005114	0.007158	0.005421	0.005788
Sum	719.1	537.6	728.8	547.5	759.5	569.3	932.5	677.8	720.3	540.2	716.2	537.5
P Value	0.8445		0.5309		0.2606		0.1089		0.9825		0.4719
Alcohol consumption	SOX2-OT		SOX6		SOX8		SOX21		SOX30		SRY
Groups	Yes	No	Yes	No	Yes	No	Yes	No	Yes	No	Yes	No
alcohol N vs Y	SOX2-OT		SOX6		SOX8		SOX21		SOX30		SRY
Number of values	21	175	21	175	21	175	21	175	21	175	21	175
Minimum	6.311	6.196	6.294	6.267	6.373	6.337	6.401	6.246	6.301	6.292	6.282	6.277
25% Percentile	6.353	6.346	6.423	6.414	6.547	6.574	7.164	7.342	6.414	6.39	6.348	6.361
Median	6.393	6.387	6.47	6.485	6.717	6.643	8.612	8.271	6.457	6.424	6.39	6.392
75% Percentile	6.443	6.449	6.615	6.591	7.032	6.785	9.038	8.933	6.494	6.468	6.411	6.426
Maximum	6.508	7.112	6.899	6.979	8.064	8.441	2023-09-07	2023-10-04	6.551	6.601	6.512	6.573
Range	0.1977	0.9157	0.6049	0.7112	1.692	2.104	3.299	4.159	0.2496	0.309	0.2305	0.2957
Mean	6.397	6.414	6.517	6.511	6.855	6.771	8.182	2023-08-22	6.444	6.429	6.381	6.399
Std. Deviation	0.05838	0.1264	0.1463	0.1409	0.4377	0.384	1.052	1.033	0.06916	0.05786	0.06062	0.05468
Std. Error of Mean	0.01274	0.009553	0.03192	0.01065	0.0955	0.02903	0.2296	0.07808	0.01509	0.004374	0.01323	0.004134
Sum	134.3	1122	136.8	1139	144	1185	171.8	1438	135.3	1125	134	1120
P Value	0.9492		0.9075		0.3726		0.9803		0.3457		0.1987
Stage	SOX2-OT		SOX6		SOX8		SOX21		SOX30		SRY
Groups	I+II	III+IV	I+II	III+IV	I+II	III+IV	I+II	III+IV	I+II	III+IV	I+II	III+IV
Number of values	47	149	47	149	47	149	47	149	47	149	47	149
Minimum	6.278	6.196	6.267	6.285	6.407	6.337	6.401	6.246	6.296	6.292	6.299	6.277
25% Percentile	6.359	6.343	6.408	6.416	6.566	6.586	7.43	7.323	6.388	6.393	6.363	6.356
Median	6.388	6.387	2023-06-05	6.471	6.624	6.66	8.376	8.246	6.418	6.43	6.395	6.392
75% Percentile	6.439	6.458	6.591	6.598	6.785	6.829	8.704	9.007	6.476	6.471	6.42	6.424
Maximum	6.585	7.112	6.899	6.979	8.226	8.441	9.979	2023-10-04	6.581	6.601	6.539	6.573
Range	0.3062	0.9157	0.6317	0.6936	1.82	2.104	3.577	4.159	0.2851	0.309	0.2396	0.2957
Mean	6.403	6.415	6.513	6.512	6.747	6.79	8.186	8.225	6.427	6.432	6.399	6.396
Std. Deviation	0.06818	0.1334	0.1338	0.1438	0.3696	0.3965	0.9455	1.061	0.0618	0.05845	0.0502	0.05716
Std. Error of Mean	0.009945	0.01093	0.01951	0.01178	0.05392	0.03249	0.1379	0.08692	0.009015	0.004789	0.007323	0.004683
Sum	300.9	955.8	306.1	970.2	317.1	1012	384.7	1226	302.1	958.4	300.8	953
P Value	0.679		0.7105		0.2375		0.8046		0.6031		0.585
T-stage	SOX2-OT		SOX6		SOX8		SOX21		SOX30		SRY
Groups	T1+T2	T3+T4	T1+T2	T3+T4	T1+T2	T3+T4	T1+T2	T3+T4	T1+T2	T3+T4	T1+T2	T3+T4
Number of values	78	118	78	118	78	118	78	118	78	118	78	118
Minimum	6.273	6.196	6.267	6.289	6.407	6.337	6.246	6.326	6.292	6.301	6.299	6.277
25% Percentile	6.355	6.341	6.416	6.414	6.571	6.578	7.352	7.332	6.386	6.395	6.359	6.357
Median	6.39	6.385	2023-06-05	6.47	6.663	6.646	8.432	8.114	6.416	6.43	6.395	6.392
75% Percentile	6.44	6.464	6.595	6.596	6.863	6.794	8.952	8.974	6.48	6.47	6.424	6.421
Maximum	7.112	7.102	6.899	6.979	8.226	8.441	2023-10-04	2023-10-12	6.581	6.601	6.573	6.557
Range	0.8387	0.9056	0.6317	0.6893	1.82	2.104	4.159	3.789	0.2892	0.3001	0.2736	0.2799
Mean	6.418	6.408	6.519	6.507	6.794	6.771	8.271	8.179	6.428	6.433	2023-06-04	6.395
Std. Deviation	0.1321	0.1133	0.1407	0.1418	0.3896	0.3913	1.027	1.038	0.06221	0.05725	0.05624	0.05511
Std. Error of Mean	0.01496	0.01043	0.01593	0.01305	0.04411	0.03602	0.1163	0.09559	0.007044	0.00527	0.006367	0.005074
Sum	500.6	756.1	508.5	767.9	529.9	798.9	645.1	965.2	501.4	759.1	499.2	754.6
P Value	0.5374		0.4461		0.651		0.5502		0.6007		0.6408
Smoking	SOX2-OT		SOX6		SOX8		SOX21		SOX30		SRY
Groups	No	Yes	No	Yes	No	Yes	No	Yes	No	Yes	No	Yes
Number of values	27	169	27	169	27	169	27	169	27	169	27	169
Minimum	6.276	6.196	6.289	6.267	6.407	6.337	6.326	6.246	6.302	6.292	6.328	6.277
25% Percentile	6.349	6.345	6.423	6.414	6.552	6.573	7.237	7.347	6.388	6.391	6.362	6.357
Median	6.364	6.388	6.591	6.476	6.717	6.648	2023-08-24	8.356	6.424	6.426	6.39	6.392
75% Percentile	6.467	6.447	6.689	6.562	7.066	6.788	2023-09-16	8.94	6.46	6.472	6.442	6.421
Maximum	6.607	7.112	6.979	6.936	8.424	8.441	9.816	2023-10-04	6.601	6.581	6.544	6.573
Range	0.3306	0.9157	0.6893	0.6688	2.017	2.104	3.49	4.159	0.2995	0.2892	0.216	0.2957
Mean	6.402	6.413	6.559	6.505	6.91	6.759	8.166	8.224	6.429	6.431	6.405	6.395
Std. Deviation	0.08455	0.1259	0.1723	0.1346	0.5375	0.3584	1.045	1.033	0.07042	0.05739	0.05499	0.0556
Std. Error of Mean	0.01627	0.009685	0.03315	0.01035	0.1034	0.02757	0.201	0.07947	0.01355	0.004415	0.01058	0.004277
Sum	172.9	1084	177.1	1099	186.6	1142	220.5	1390	173.6	1087	172.9	1081
P Value	0.888		0.1251		0.305		0.8186		0.8778		0.6269
N-stage	SOX2-OT		SOX6		SOX8		SOX21		SOX30		SRY
Groups	N0+N1	N3+N4	N0+N1	N3+N4	N0+N1	N3+N4	N0+N1	N3+N4	N0+N1	N3+N4	N0+N1	N3+N4
Number of values	105	91	105	91	105	91	105	91	105	91	105	91
Minimum	6.266	6.196	6.267	6.285	6.358	6.337	6.401	6.246	6.292	6.301	6.291	6.277
25% Percentile	6.356	6.34	6.412	6.417	6.568	6.589	7.302	7.357	6.391	6.39	6.36	6.357
Median	6.388	6.386	6.494	6.464	6.636	6.674	8.349	2023-08-12	6.424	6.431	6.395	6.391
75% Percentile	6.443	6.467	6.595	6.599	6.773	6.839	8.994	8.973	6.479	6.468	6.425	6.421
Maximum	6.745	7.112	6.936	6.979	8.424	8.441	9.979	2023-10-04	6.601	6.544	6.573	6.557
Range	0.4797	0.9157	0.6688	0.6936	2.066	2.104	3.577	4.159	0.309	0.2426	0.2821	0.2799
Mean	6.405	6.42	6.511	6.513	6.765	6.797	8.208	8.225	6.433	6.428	6.403	6.39
Std. Deviation	0.08418	0.1529	0.1337	0.1499	0.3965	0.3833	0.9891	1.085	0.06036	0.05795	0.05725	0.05274
Std. Error of Mean	0.008215	0.01603	0.01305	0.01571	0.0387	0.04018	0.09652	0.1138	0.00589	0.006075	0.005587	0.005529
Sum	672.5	584.2	683.7	592.7	710.4	618.5	861.8	748.5	675.5	585	672.3	581.4
P Value	0.6254		0.7097		0.1488		0.9844		0.5494		0.2648
GENE	SOX2-OT			SOX6			SOX8			SOX21			SOX30			SRY
Viral status	Negative	Active	Inactive	Negative	Active	Inactive	Negative	Active	Inactive	Negative	Active	Inactive	Negative	Active	Inactive	Negative	Active	Inactive
Number of values	196	19	35	196	19	35	196	19	35	196	19	35	196	19	35	196	19	35
Minimum	6.196	6.225	2023-06-17	6.267	6.318	6.343	6.337	6.498	6.35	6.246	6.643	6.838	6.292	6.333	6.304	6.277	6.316	2023-06-26
25% Percentile	6.349	6.359	6.327	6.414	6.423	6.387	6.573	6.586	6.559	7.345	7.372	7.897	6.39	6.427	6.391	6.358	6.346	6.369
Median	6.388	6.478	6.41	6.479	6.463	6.504	6.65	6.704	6.646	8.303	8.418	8.51	6.425	6.441	6.434	6.392	6.386	6.401
75% Percentile	6.449	6.593	6.487	6.596	6.552	6.624	6.81	6.77	7.106	8.967	8.845	2023-09-02	6.471	6.483	6.462	6.422	6.422	6.421
Maximum	7.112	6.976	6.647	6.979	6.71	6.969	8.441	7.909	8.641	2023-10-04	10.79	9.579	6.601	6.517	6.557	6.573	6.453	6.553
Range	0.9157	0.7505	0.4773	0.7112	0.3929	0.6261	2.104	1.411	2.291	4.159	4.147	2.741	0.309	0.1839	0.2531	0.2957	0.1374	0.2939
Mean	6.412	6.486	6.408	6.512	6.484	6.521	6.78	6.784	6.85	8.216	8.253	8.349	6.431	6.444	6.432	6.397	6.383	6.402
Std. Deviation	0.1209	0.1808	0.1012	0.1411	0.1028	0.1504	0.3898	0.3714	0.521	1.032	1.077	0.7646	0.05916	0.04758	0.05576	0.05547	0.0427	0.05072
Std. Error of Mean	0.008638	0.04147	0.01711	0.01008	0.02358	0.02542	0.02784	0.0852	0.08807	0.07373	0.2471	0.1292	0.004225	0.01092	0.009425	0.003962	0.009795	0.008574
Sum	1257	123.2	224.3	1276	123.2	228.2	1329	128.9	239.7	1610	156.8	292.2	1260	122.4	225.1	1254	121.3	224.1
ANOVA results: P value	0.1508			0.8275			0.8788			0.731			0.6529			0.4076
Dunn's multiple comparisons test: P value
Negative vs. Active	0.1581			>0.9999			>0.9999			>0.9999			>0.9999			>0.9999
Negative vs. Inactive	>0.9999			>0.9999			>0.9999			>0.9999			>0.9999			>0.9999
Active vs. Inactive	0.5045			>0.9999			>0.9999			>0.9999			>0.9999			0.5671
GENE	SOX2-OT				SOX6				SOX8				SOX21				SOX30				SRY
CLUSTER	Atypical	Basal	Classical	Mesenchymal	Atypical	Basal	Classical	Mesenchymal	Atypical	Basal	Classical	Mesenchymal	Atypical	Basal	Classical	Mesenchymal	Atypical	Basal	Classical	Mesenchymal	Atypical	Basal	Classical	Mesenchymal
Number of values	73	84	30	83	73	84	30	83	73	84	30	83	73	84	30	83	73	84	30	83	73	84	30	83
Minimum	2023-06-17	6.238	6.285	6.196	6.312	6.267	6.405	6.289	6.372	6.337	6.382	6.35	6.633	6.475	7.862	6.246	6.304	6.296	6.342	6.292	2023-06-26	6.299	6.306	6.277
25% Percentile	6.339	6.352	6.388	6.329	6.392	6.415	6.536	6.385	6.594	6.574	6.509	6.567	7.775	7.733	8.722	6.807	6.397	6.382	6.404	6.394	6.361	6.357	6.367	6.358
Median	6.413	6.382	6.446	6.386	6.472	6.487	6.618	6.456	6.893	6.652	6.591	6.625	8.418	8.69	9.45	7.303	6.439	6.424	6.439	6.43	6.395	6.388	6.389	6.394
75% Percentile	6.486	6.423	6.55	6.437	6.608	6.593	6.706	6.528	7.481	6.732	6.653	6.742	8.815	9.262	9.849	8.088	6.494	6.46	6.483	6.468	6.419	6.432	6.441	6.423
Maximum	7.112	6.976	7.102	7.074	6.979	6.969	6.856	6.936	8.641	7.293	2023-06-09	7.983	2023-10-04	2023-10-02	10.79	2023-10-12	6.642	6.565	6.534	6.536	6.553	6.573	6.543	6.544
Range	0.9418	0.7381	0.8162	0.8781	0.6662	0.7014	0.451	0.6469	2.269	0.956	0.5182	1.633	3.772	3.545	2.927	3.871	0.3375	0.2686	0.1918	0.2435	0.2939	0.2734	0.2374	0.2664
Mean	6.424	6.404	6.508	6.399	6.506	6.512	6.611	6.474	7.092	6.673	6.589	6.693	8.277	8.561	9.281	7.477	6.446	6.424	6.442	6.428	6.394	6.399	6.412	6.395
Std. Deviation	0.127	0.09864	0.1862	0.1186	0.148	0.1386	0.1236	0.1186	0.6035	0.1639	0.1292	0.2426	0.7927	0.8621	0.7215	0.8386	0.06853	0.05898	0.04785	0.05303	0.05259	0.05598	0.06394	0.05307
Std. Error of Mean	0.01486	0.01076	0.03399	0.01301	0.01732	0.01512	0.02257	0.01302	0.07064	0.01788	0.0236	0.02663	0.09278	0.09406	0.1317	0.09205	0.008021	0.006436	0.008735	0.00582	0.006156	0.006108	0.01167	0.005826
Sum	469	537.9	195.3	531.2	474.9	547	198.3	537.3	517.7	560.5	197.7	555.5	604.2	719.2	278.4	620.6	470.5	539.6	193.3	533.6	466.8	537.5	192.3	530.8
ANOVA results: P value	0.0006				<0.0001				<0.0001				<0.0001				0.1622				0.883
Dunn's multiple comparisons test: P value
Atypical vs. Basal	>0.9999				>0.9999				0.0012				0.3402				0.2825				>0.9999
Atypical vs. Classical	0.0643				0.0007				<0.0001				<0.0001				>0.9999				>0.9999
Atypical vs. Mesenchymal	0.4823				>0.9999				0.0003				<0.0001				>0.9999				>0.9999
Basal vs. Classical	0.0018				0.0033				0.1471				0.0094				0.6549				>0.9999
Basal vs. Mesenchymal	>0.9999				0.4167				>0.9999				<0.0001				>0.9999				>0.9999
Classical vs. Mesenchymal	0.0005				<0.0001				0.294				<0.0001				>0.9999				>0.9999
CLINICAL for GSE65858 dataset.
PT
1,2,3 vs 4 SOX6				1,2,3 vs 4 SOX8				1,2,3 vs 4 SOX21				1,2,3 vs 4 SOX30				1,2,3 vs 4 SOX2OT				1,2,3 vs 4 SRY
Number of values	12	24		Number of values	12	24		Number of values	12	24		Number of values	12	24		Number of values	12	24		Number of values	12	24
Minimum	7.43	7.57		Minimum	7.797	7.779		Minimum	6.942	6.859		Minimum	7.966	7.992		Minimum	7.751	7.794		Minimum	7.732	7.692
25% Percentile	7.848	7.76		25% Percentile	7.833	7.855		25% Percentile	6.977	6.912		25% Percentile	8.084	8.122		25% Percentile	7.922	7.994		25% Percentile	7.738	7.762
Median	8.265	7.995		Median	7.858	7.889		Median	7.011	6.942		Median	8.16	8.193		Median	8.085	8.144		Median	7.778	7.793
75% Percentile	8.483	8.413		75% Percentile	7.93	7.916		75% Percentile	7.126	6.97		75% Percentile	8.707	8.336		75% Percentile	8.36	8.417		75% Percentile	7.854	7.853
Maximum	8.97	8.79		Maximum	7.975	7.957		Maximum	7.138	7.108		Maximum	9.089	8.76		Maximum	8.574	9.55		Maximum	7.934	7.924
Range	1.54	1.22		Range	0.178	0.178		Range	0.196	0.249		Range	1.123	0.768		Range	0.823	1.756		Range	0.202	0.232
Mean	8.198	8.07		Mean	7.876	7.883		Mean	7.038	6.951		Mean	8.343	8.258		Mean	8.129	8.325		Mean	7.805	7.806
Std. Deviation	0.4684	0.3522		Std. Deviation	0.05746	0.04652		Std. Deviation	0.07348	0.06403		Std. Deviation	0.4005	0.2048		Std. Deviation	0.268	0.508		Std. Deviation	0.06983	0.06153
Std. Error of Mean	0.1352	0.0719		Std. Error of Mean	0.01659	0.009496		Std. Error of Mean	0.02121	0.01307		Std. Error of Mean	0.1156	0.0418		Std. Error of Mean	0.07736	0.1037		Std. Error of Mean	0.02016	0.01256
P value	0.3644			P value	0.6964			P value	0.0005			P value	0.8497			P value	0.3657			P value	0.9435
PN
N0 vs N1, N2a,N2b,N2c,N3 SOX6				N0 vs N1,N2a,N2b,N2c,N3 SOX8				N0 vs N1,N2a,N2b,N2cN3 SOX21				N0 vs N1,N2a,N2b,N2c,N3 SOX30				N0 vs N1,N2a,N2b,N2c,N2 SOX2OT				N0 vs N1,N2a,N2b,N2c,N2 SRY
Number of values	12	23		Number of values	7	23		Number of values	7	23		Number of values	7	23		Number of values	7	24		Number of values	7	23
Minimum	7.43	7.49	Minimum		7.797	7.779		Minimum	6.942	6.859		Minimum	6.942	6.859		Minimum	7.751	7.794		Minimum	7.736	7.692
25% Percentile	7.68	7.85		25% Percentile	7.832	7.853		25% Percentile	6.95	6.912		25% Percentile	6.95	6.912		25% Percentile	7.909	7.994		25% Percentile	7.745	7.759
Median	8.34	8.02		Median	7.86	7.885		Median	7.004	6.936		Median	7.004	6.936		Median	8.006	8.144		Median	7.78	7.795
75% Percentile	8.455	8.26		75% Percentile	7.91	7.912		75% Percentile	7.136	6.971		75% Percentile	7.136	6.971		75% Percentile	8.361	8.417		75% Percentile	7.898	7.853
Maximum	8.97	8.79		Maximum	7.957	7.957		Maximum	7.138	7.108		Maximum	7.138	7.108		Maximum	8.478	9.55		Maximum	7.934	7.924
Range	1.54	1.3		Range	0.16	0.178		Range	0.196	0.249		Range	0.196	0.249		Range	0.727	1.756		Range	0.198	0.232
Mean	8.185	8.058		Mean	7.871	7.88		Mean	7.032	6.951		Mean	7.032	6.951		Mean	8.117	8.325		Mean	7.817	7.807
Std. Deviation	0.4766	0.3454		Std. Deviation	0.05291	0.04579		Std. Deviation	0.08122	0.06547		Std. Deviation	0.08122	0.06547		Std. Deviation	0.2773	0.508		Std. Deviation	0.07799	0.06283
Std. Error of Mean	0.1376	0.07201		Std. Error of Mean	0.02	0.009548		Std. Error of Mean	0.0307	0.01365		Std. Error of Mean	0.0307	0.01365		Std. Error of Mean	0.1048	0.1037		Std. Error of Mean	0.02948	0.0131
P value	0.3713			P value	0.6415			P value	0.0114			P value	0.0114			P value	0.3711			P value	0.713
GENDER
F vs M SOX6				F vs M SOX9				F vs M SOX30				F vs M SOX21				F vs M SOX2OT				F vs M SRY
Number of values	7	29		Number of values	7	29		Number of values	7	29		Number of values	7	29		Number of values	7	29		Number of values	7	29
Minimum	7.43	7.49		Minimum	7.814	7.779		Minimum	8.05	7.966		Minimum	6.93	6.859		Minimum	7.815	7.751		Minimum	7.732	7.692
25% Percentile	7.89	7.755		25% Percentile	7.853	7.841		25% Percentile	8.053	8.125		25% Percentile	6.948	6.914		25% Percentile	7.942	7.987		25% Percentile	7.735	7.759
Median	8.08	8.05		Median	7.864	7.885		Median	8.103	8.218		Median	7.009	6.954		Median	8.075	8.148		Median	7.786	7.795
75% Percentile	8.46	8.43		75% Percentile	7.942	7.911		75% Percentile	8.165	8.477		75% Percentile	7.106	7		75% Percentile	8.574	8.384		75% Percentile	7.848	7.869
Maximum	8.49	8.97		Maximum	7.975	7.957		Maximum	8.342	9.089		Maximum	7.132	7.138		Maximum	9.55	9.415		Maximum	7.853	7.934
Range	1.06	1.48		Range	0.161	0.178		Range	0.292	1.123		Range	0.202	0.279		Range	1.735	1.664		Range	0.121	0.242
Mean	8.086	8.119		Mean	7.891	7.878		Mean	8.135	8.322		Mean	7.013	6.972		Mean	8.305	8.249		Mean	7.788	7.81
Std. Deviation	0.3718	0.4036		Std. Deviation	0.05917	0.04798		Std. Deviation	0.1021	0.3003		Std. Deviation	0.07873	0.07714		Std. Deviation	0.6008	0.4161		Std. Deviation	0.04843	0.06654
Std. Error of Mean	0.1405	0.07495		Std. Error of Mean	0.02236	0.00891		Std. Error of Mean	0.03857	0.05577		Std. Error of Mean	0.02976	0.01433		Std. Error of Mean	0.2271	0.07726		Std. Error of Mean	0.0183	0.01236
P value 0,8456				P value	0.528			P value	0.0795			P value	0.2035			P value	0.838			P value	0.4216
AGE
57> vs 57> SOX6				57> vs 57< SOX8				57> vs 57< SOX21				57> vs 57 < SOX30				57> vs 57 < SOX2OT				57> vs 57 < SRY
Number of values	19	17		Number of values	19	17		Number of values	19	17		Number of values	15	16		Number of values	20	16		Number of values	20	16
Minimum	7.43	7.57		Minimum	7.797	7.779		Minimum	6.88	6.859		Minimum	7.992	7.966		Minimum	7.815	7.751		Minimum	7.709	7.692
25% Percentile	7.73	7.905		25% Percentile	7.853	7.828		25% Percentile	6.934	6.908		25% Percentile	8.059	8.16		25% Percentile	7.977	7.999		Maximum	7.906	7.934
Median	8.02	8.26		Median	7.893	7.862		Median	6.956	6.964		Median	8.155	8.276		Median	8.061	8.159		Range	0.197	0.242
75% Percentile	8.29	8.58		75% Percentile	7.936	7.91		75% Percentile	7.013	7.031		75% Percentile	8.256	8.734		75% Percentile	8.406	8.381
Maximum	8.49	8.97		Maximum	7.975	7.957		Maximum	7.132	7.138		Maximum	8.609	9.089		Maximum	9.55	9.415		Mean	7.792	7.822
Range	1.06	1.4		Range	0.178	0.178		Range	0.252	0.279		Range	0.617	1.123		Range	1.735	1.664		Std. Deviation	0.05471	0.0712
																				Std. Error of Mean	0.01223	0.0178
Mean	8.002	8.235		Mean	7.889	7.872		Mean	6.983	6.977		Mean	8.201	8.409		Mean	8.251	8.271		P value	0.1663
Std. Deviation	0.3353	0.4247		Std. Deviation	0.04942	0.04995		Std. Deviation	0.07032	0.08804		Std. Deviation	0.1811	0.3492		Std. Deviation	0.4292	0.4849
Std. Error of Mean	0.07692	0.103		Std. Error of Mean	0.01134	0.01212		Std. Error of Mean	0.01613	0.02135		Std. Error of Mean	0.04676	0.08729		Std. Error of Mean	0.09598	0.1212
P value	0.0748			P value	0.3113			P value	0.701			P value	0.0395			P value	0.8075
Alcohol
0 vs 1 SOX8				0 vs 1 SOX8				0 vs 1 SOX21				0 vs 1 SOX30				0 vs 1 SOX2OT				0 vs 1 SRY
Number of values	14	22		Number of values	14	22		Number of values	14	22		Number of values	14	22		Number of values	14	22		Number of values	14	22
Minimum	7.43	7.57		Minimum	7.797	7.779		Minimum	6.93	6.859		Minimum	8.049	7.966		Minimum	7.815	7.751		Minimum	7.709	7.692
25% Percentile	7.71	7.895		25% Percentile	7.848	7.844		25% Percentile	6.95	6.91		25% Percentile	8.058	8.155		25% Percentile	7.98	7.985		25% Percentile	7.738	7.775
Median	8.02	8.07		Median	7.878	7.878		Median	6.975	6.945		Median	8.114	8.264		Median	8.061	8.159		Median	7.773	7.826
75% Percentile	8.408	8.443		75% Percentile	7.943	7.911		75% Percentile	7.073	6.998		75% Percentile	8.178	8.62		75% Percentile	8.357	8.435		75% Percentile	7.787	7.887
Maximum	8.49	8.97		Maximum	7.975	7.957		Maximum	7.132	7.138		Maximum	8.491	9.089		Maximum	9.55	9.415		Maximum	7.853	7.934
Range	1.06	1.4		Range	0.178	0.178		Range	0.202	0.279		Range	0.442	1.123		Range	1.735	1.664		Range	0.144	0.242
Mean	8.026	8.167		Mean	7.887	7.876		Mean	7.004	6.965		Mean	8.152	8.371		Mean	8.217	8.287		Mean	7.772	7.827
Std. Deviation	0.3747	0.4026		Std. Deviation	0.05603	0.04611		Std. Deviation	0.06938	0.08106		Std. Deviation	0.1267	0.3211		Std. Deviation	0.4333	0.4654		Std. Deviation	0.04061	0.06695
Std. Error of Mean	0.1001	0.08584		Std. Error of Mean	0.01497	0.009831		Std. Error of Mean	0.01854	0.01728		Std. Error of Mean	0.03385	0.06846		Std. Error of Mean	0.1158	0.09922		Std. Error of Mean	0.01085	0.01427
P value	0.3024			P value	0.5265			P value	0.0872			P value	0.0093			P value	0.6595			P value	0.0102
cSTAGE
1,2,3 vs 4 SOX6				1,2,3 vs 4 SOX8				1,2,3 vs 4 SOX21				1,2,3 vs 4 SOX30				1,2,3 vs 4 SOX2OT				1,2,3 vs 4 SRY
Number of values	16	20		Number of values	16	20		Number of values	16	20		Number of values	16	20		Number of values	16	20		Number of values	16	20
Minimum	7.43	7.57		Minimum	7.797	7.779		Minimum	6.915	6.859		Minimum	6.915	6.859		Minimum	6.915	6.859		Minimum	6.915	6.859
25% Percentile	7.67	7.923		25% Percentile	7.854	7.838		25% Percentile	6.949	6.906		25% Percentile	6.949	6.906		25% Percentile	6.949	6.906		25% Percentile	6.949	6.906
Median	8.02	8.07		Median	7.889	7.864		Median	6.97	6.945		Median	6.97	6.945		Median	6.97	6.945		Median	6.97	6.945
75% Percentile	8.365	8.448		75% Percentile	7.941	7.91		75% Percentile	7.051	7.002		75% Percentile	7.051	7.002		75% Percentile	7.051	7.002		75% Percentile	7.051	7.002
Maximum	8.49	8.97		Maximum	7.975	7.957		Maximum	7.132	7.138		Maximum	7.132	7.138		Maximum	7.132	7.138		Maximum	7.132	7.138
Range	1.06	1.4		Range	0.178	0.178		Range	0.217	0.279		Range	0.217	0.279		Range	0.217	0.279		Range	0.217	0.279
Mean	8.004	8.199		Mean	7.89	7.873		Mean	6.996	6.967		Mean	6.996	6.967		Mean	6.996	6.967		Mean	6.996	6.967
Std. Deviation	0.3663	0.4004		Std. Deviation	0.05269	0.04732		Std. Deviation	0.06869	0.08441		Std. Deviation	0.06869	0.08441		Std. Deviation	0.06869	0.08441		Std. Deviation	0.06869	0.08441
Std. Error of Mean	0.09157	0.08953		Std. Error of Mean	0.01317	0.01058		Std. Error of Mean	0.01717	0.01887		Std. Error of Mean	0.01717	0.01887		Std. Error of Mean	0.01717	0.01887		Std. Error of Mean	0.01717	0.01887
P value	0.1405			P value	0.3431			P value	0.2389			P value	0.1657			P value	0.1657			P value	0.1657
cLN
0 vs 1 SOX6				0 vs 1 SOX8				0 vs 1 SOX21				0 vs 1 SOX30				0 vs 1 SOX2OT				0 vs 1 SRY
Number of values	11	25		Number of values	11	25		Number of values	11	25		Number of values	11	25		Number of values	11	25		Number of values	11	25
Minimum	7.43	7.49		Minimum	7.797	7.779		Minimum	6.93	6.859		Minimum	8.05	7.966		Minimum	7.815	7.751		Minimum	7.815	7.751
25% Percentile	7.73	7.815		25% Percentile	7.832	7.849		25% Percentile	6.948	6.912		25% Percentile	8.077	8.125		25% Percentile	7.975	7.981		25% Percentile	7.975	7.981
Median	8.08	8.05		Median	7.864	7.889		Median	6.956	6.964		Median	8.155	8.235		Median	8.139	8.148		Median	8.139	8.148
75% Percentile	8.46	8.43		75% Percentile	7.942	7.911		75% Percentile	7.013	7.031		75% Percentile	8.218	8.536		75% Percentile	8.361	8.414		75% Percentile	8.361	8.414
Maximum	8.49	8.97		Maximum	7.975	7.957		Maximum	7.132	7.138		Maximum	8.491	9.089		Maximum	9.55	9.415		Maximum	9.55	9.415
Range	1.06	1.48		Range	0.178	0.178		Range	0.202	0.279		Range	0.441	1.123		Range	1.735	1.664		Range	1.735	1.664
Mean	8.078	8.127		Mean	7.882	7.88		Mean	6.992	6.975		Mean	8.172	8.336		Mean	8.276	8.253		Mean	8.276	8.253
Std. Deviation	0.3743	0.4071		Std. Deviation	0.05934	0.04622		Std. Deviation	0.0684	0.08281		Std. Deviation	0.1357	0.316		Std. Deviation	0.4751	0.4458		Std. Deviation	0.4751	0.4458
Std. Error of Mean	0.1129	0.08142		Std. Error of Mean	0.01789	0.009243		Std. Error of Mean	0.02062	0.01656		Std. Error of Mean	0.04092	0.0632		Std. Error of Mean	0.1432	0.08916		Std. Error of Mean	0.1432	0.08916
P value	0.7355			P value	0.9343			P value	0.4113			P value	0.1304			P value	0.8063			P value 0,1657
pSTAGE
1-3 vs 4 SOX6				1-3 vs 4 SOX8				1-3 vs 4 SOX21				1-3 vs 4 SOX30				1-3 vs 4 SOX2OT				1-3 vs 4 Sry
Number of values	11	22		Number of values	14	22		Number of values	14	22		Number of values	14	22		Number of values	14	22		Number of values	14	22
Minimum	7.57	7.49		Minimum	7.797	7.779		Minimum	6.912	6.859		Minimum	8.049	7.966		Minimum	7.794	7.751		Minimum	7.692	7.739
25% Percentile	7.67	7.88		25% Percentile	7.829	7.852		25% Percentile	6.965	6.91		25% Percentile	8.097	8.114		25% Percentile	7.98	7.976		25% Percentile	7.734	7.768
Median	8.24	8.035		Median	7.86	7.891		Median	7.003	6.942		Median	8.155	8.223		Median	8.156	8.107		Median	7.777	7.796
75% Percentile	8.71	8.425		75% Percentile	7.915	7.923		75% Percentile	7.105	6.969		75% Percentile	8.281	8.469		75% Percentile	8.39	8.41		75% Percentile	7.849	7.887
Maximum	8.97	8.78		Maximum	7.975	7.957		Maximum	7.132	7.138		Maximum	9.089	9.022		Maximum	9.394	9.55		Maximum	7.884	7.934
Range	1.4	1.29		Range	0.178	0.178		Range	0.22	0.279		Range	1.04	1.056		Range	1.6	1.799		Range	0.192	0.195
Mean	8.192	8.08		Mean	7.871	7.887		Mean	7.019	6.956		Mean	8.267	8.298		Mean	8.235	8.276		Mean	7.782	7.821
Std. Deviation	0.4912	0.329		Std. Deviation	0.05188	0.04845		Std. Deviation	0.07061	0.07377		Std. Deviation	0.3116	0.2687		Std. Deviation	0.4073	0.4811		Std. Deviation	0.05958	0.06237
Std. Error of Mean	0.1481	0.07015		Std. Error of Mean	0.01387	0.01033		Std. Error of Mean	0.01887	0.01573		Std. Error of Mean	0.08329	0.05728		Std. Error of Mean	0.1089	0.1026		Std. Error of Mean	0.01592	0.0133
P value	0.4402			P value	0.3529			P value	0.0064			P value	0.3903			P value	0.9298			P value	0.0726
ALL PATIENTS OS												ALL PATIENTS PFS
Comparison of Survival Curves		Comparison of Survival Curves		Comparison of Survival Curves		Comparison of Survival Curves		Comparison of Survival Curves		Comparison of Survival Curves		Comparison of Survival Curves
SOX6		SOX8		SOX21		SOX30		SRY		SOX2-OT		SOX30
Log-rank (Mantel-Cox) Test		Log-rank (Mantel-Cox) Test		Log-rank (Mantel-Cox) test		Log-rank (Mantel-Cox) test		Log-rank (Mantel-Cox) test		Log-rank (Mantel-Cox) Test		Log-rank (Mantel-Cox) test
Chi square	0.01621	Chi square	2.19	Chi square	2.218	Chi square	1.831	Chi square	0.02414	Chi square	0.4788	Chi square	0.9318
df	1	df	1	df	1	df	1	df	1	df	1	df	1
P value	0.8987	P value	0.1389	P value	0.1364	P value	0.176	P value	0.8765	P value	0.489	P value	0.3344
P value summary	ns	P value summary	ns	P value summary	ns	P value summary	ns	P value summary	ns	P value summary	ns	P value summary	ns
Are the survival curves sig different?	No	Are the survival curves sig different?	No	Are the survival curves sig different?	No	Are the survival curves sig different?	No	Are the survival curves sig different?	No	Are the survival curves sig different?	No	Are the survival curves sig different?	No
Gehan-Breslow-Wilcoxon Test		Gehan-Breslow-Wilcoxon Test		Gehan-Breslow-Wilcoxon test		Gehan-Breslow-Wilcoxon test		Gehan-Breslow-Wilcoxon test		Gehan-Breslow-Wilcoxon Test		Gehan-Breslow-Wilcoxon test
Chi square	0.2204	Chi square	0.3293	Chi square	3.656	Chi square	1.156	Chi square	0.5221	Chi square	0.6486	Chi square	0.318
df	1	df	1	df	1	df	1	df	1	df	1	df	1
P value	0.6388	P value	0.5661	P value	0.0559	P value	0.2822	P value	0.47	P value	0.4206	P value	0.5728
P value summary	ns	P value summary	ns	P value summary	ns	P value summary	ns	P value summary	ns	P value summary	ns	P value summary	ns
Are the survival curves sig different?	No	Are the survival curves sig different?	No	Are the survival curves sig different?	No	Are the survival curves sig different?	No	Are the survival curves sig different?	No	Are the survival curves sig different?	No	Are the survival curves sig different?	No
Median survival		Median survival		Median survival		Median survival		Median survival		Median survival		Median survival
SOX6 high	1808	SOX8 high	1270	SOX21 high	1270	SOX30 high	1962	SRY high	2033	SOX2OT high	1724	Low	1073
SOX6 low	1939	SOX8 low	1962	SOX21 low	1724	SOX30 low	1281	SRY low	1724	SOX2OT low	1939	High	1066
Ratio	0.9324	Ratio	0.6473	Ratio (and its reciprocal)	0.7367	Ratio (and its reciprocal)	1.532	Ratio (and its reciprocal)	1.179	Ratio	0.8891	Ratio (and its reciprocal)	1.007
95% CI of ratio	0,2677 to 1,597	95% CI of ratio	-0,01792 to 1,313	95% CI of ratio	0,4860 to 1,117	95% CI of ratio	1,022 to 2,296	95% CI of ratio	0,7864 to 1,768	95% CI of ratio	0,2222 to 1,556	95% CI of ratio	0,7165 to 1,414
HPV NEGATIVE OS												HPV NEGATIVE PFS
Comparison of Survival Curves		Comparison of Survival Curves		Comparison of Survival Curves		Comparison of Survival Curves		Comparison of Survival Curves		Comparison of Survival Curves		Comparison of Survival Curves
SOX6		SOX8		SOX21		SOX30		SRY		SOX2-OT		SOX30
Log-rank (Mantel-Cox) Test		Log-rank (Mantel-Cox) Test		Log-rank (Mantel-Cox) Test		Log-rank (Mantel-Cox) Test		Log-rank (Mantel-Cox) Test		Log-rank (Mantel-Cox) Test		Log-rank (Mantel-Cox) test
Chi square	0.3348	Chi square	1.052	Chi square	1.965	Chi square	6.487	Chi square	0.1115	Chi square	0.822	Chi square	4.502
df	1	df	1	df	1	df	1	df	1	df	1	df	1
P value	0.5628	P value	0.3051	P value	0.1609	P value	0.0109	P value	0.7384	P value	0.3646	P value	0.0338
P value summary	ns	P value summary	ns	P value summary	ns	P value summary	*	P value summary	ns	P value summary	ns	P value summary	*
Are the survival curves sig different?	No	Are the survival curves sig different?	No	Are the survival curves sig different?	No	Are the survival curves sig different?	Yes	Are the survival curves sig different?	No	Are the survival curves sig different?	No	Are the survival curves sig different?	Yes
Gehan-Breslow-Wilcoxon Test		Gehan-Breslow-Wilcoxon Test		Gehan-Breslow-Wilcoxon Test		Gehan-Breslow-Wilcoxon Test		Gehan-Breslow-Wilcoxon Test		Gehan-Breslow-Wilcoxon Test		Gehan-Breslow-Wilcoxon test
Chi square	0.7363	Chi square	0.094	Chi square	2.966	Chi square	4.637	Chi square	0.004099	Chi square	0.9603	Chi square	3.248
df	1	df	1	df	1	df	1	df	1	df	1	df	1
P value	0.3908	P value	0.7592	P value	0.085	P value	0.0313	P value	0.949	P value	0.3271	P value	0.0715
P value summary	ns	P value summary	ns	P value summary	ns	P value summary	*	P value summary	ns	P value summary	ns	P value summary	ns
Are the survival curves sig different?	No	Are the survival curves sig different?	No	Are the survival curves sig different?	No	Are the survival curves sig different?	Yes	Are the survival curves sig different?	No	Are the survival curves sig different?	No	Are the survival curves sig different?	No
Median survival		Median survival		Median survival		Median survival		Median survival		Median survival		Median survival
SOX6 high	1270	SOX8 high	1270	SOX21 high	1179	SOX30 high	1962	SRY high	1270	SOX2OT high	1179	Low	1179
SOX6 low	1281	SOX8 low	1962	SOX21 low	1281	SOX30 low	1150	SRY low	1270	SOX2OT low	1281	High	674
Ratio	0.9914	Ratio	0.6473	Ratio	0.9204	Ratio	1.706	Ratio	1	Ratio	0.9204	Ratio (and its reciprocal)	1.749
95% CI of ratio	0,3658 to 1,617	95% CI of ratio	0,01828 to 1,276	95% CI of ratio	0,2978 to 1,543	95% CI of ratio	1,068 to 2,726	95% CI of ratio	0,3727 to 1,627	95% CI of ratio	0,2908 to 1,550	95% CI of ratio	1,184 to 2,584
HPV POSITIVE OS												HPV POSITIVE PFS
Comparison of Survival Curves		Comparison of Survival Curves		Comparison of Survival Curves		Comparison of Survival Curves		Comparison of Survival Curves		Comparison of Survival Curves		Comparison of Survival Curves
SOX6		SOX8		SOX21		SOX30		SRY		SOX2-OT		SOX30
Log-rank (Mantel-Cox) Test		Log-rank (Mantel-Cox) Test		Log-rank (Mantel-Cox) Test		Log-rank (Mantel-Cox) Test		Log-rank (Mantel-Cox) Test		Log-rank (Mantel-Cox) Test		Log-rank (Mantel-Cox) test
Chi square	0.09139	Chi square	0.9514	Chi square	0.3628	Chi square	0.8336	Chi square	0.4271	Chi square	1.538	Chi square	1.739
df	1	df	1	df	1	df	1	df	1	df	1	df	1
P value	0.7624	P value	0.3294	P value	0.5469	P value	0.3612	P value	0.5134	P value	0.215	P value	0.1873
P value summary	ns	P value summary	ns	P value summary	ns	P value summary	ns	P value summary	ns	P value summary	ns	P value summary	ns
Are the survival curves sig different?	No	Are the survival curves sig different?	No	Are the survival curves sig different?	No	Are the survival curves sig different?	No	Are the survival curves sig different?	No	Are the survival curves sig different?	No	Are the survival curves sig different?	No
Gehan-Breslow-Wilcoxon Test		Gehan-Breslow-Wilcoxon Test		Gehan-Breslow-Wilcoxon Test		Gehan-Breslow-Wilcoxon Test		Gehan-Breslow-Wilcoxon Test		Gehan-Breslow-Wilcoxon Test		Gehan-Breslow-Wilcoxon test
Chi square	0.03712	Chi square	0.3093	Chi square	0.1961	Chi square	1.912	Chi square	1.443	Chi square	0.9467	Chi square	3.526
df	1	df	1	df	1	df	1	df	1	df	1	df	1
P value	0.8472	P value	0.5781	P value	0.6579	P value	0.1667	P value	0.2296	P value	0.3306	P value	0.0604
P value summary	ns	P value summary	ns	P value summary	ns	P value summary	ns	P value summary	ns	P value summary	ns	P value summary	ns
Are the survival curves sig different?	No	Are the survival curves sig different?	No	Are the survival curves sig different?	No	Are the survival curves sig different?	No	Are the survival curves sig different?	No	Are the survival curves sig different?	No	Are the survival curves sig different?	No
Median survival		Median survival		Median survival		Median survival		Median survival		Median survival		Median survival
SOX6 high	1872	SOX8 high	1872	SOX21 high	1872	SOX30 high	2393	SRY high	2240	SOX2OT high	1872	Low	1008
SOX6 low	1939	SOX8 low	2240	SOX21 low	1939	SOX30 low	1872	SRY low	1872	SOX2OT low	2240	High	1771
Ratio	0.9654	Ratio	0.8357	Ratio	0.9654	Ratio	1.278	Ratio	1.197	Ratio	0.8357	Ratio (and its reciprocal)	0.5692
95% CI of ratio	0,5408 to 1,390	95% CI of ratio	0,4110 to 1,260	95% CI of ratio	0,5618 to 1,369	95% CI of ratio	0,5298 to 3,084	95% CI of ratio	0,7719 to 1,621	95% CI of ratio	0,4367 to 1,235	95% CI of ratio	0,2709 to 1,196
Supplementary Table S5. Validation of the results for SRY-related transcription factors using the GSE65858 dataset.
SOX6	HPV(-)	HPV(+)	SOX8	HPV(-)	HPV(+)	SOX21	HPV(-)	HPV(+)	SOX30	HPV(-)	HPV(+)	SOX2-OT	HPV(-)	HPV(+)	SRY	HPV(-)	HPV(+)
Number of values	28	8	Number of values	28	8	Number of values	28	8	Number of values	28	8	Number of values	28	8	Number of values	28	8
Minimum	7.43	7.57	Minimum	7.797	7.779	Minimum	6.88	6.859	Minimum	7.966	8.272	Minimum	7.751	7.794	Minimum	7.709	7.692
25% Percentile	7.798	7.765	25% Percentile	7.851	7.818	25% Percentile	6.931	6.898	25% Percentile	8.079	8.31	25% Percentile	7.977	7.999	25% Percentile	7.76	7.737
Median	8.035	8.4	Median	7.891	7.863	Median	6.953	6.979	Median	8.155	8.573	Median	8.112	8.147	Median	7.793	7.78
75% Percentile	8.365	8.763	75% Percentile	7.931	7.904	75% Percentile	7.012	7.042	75% Percentile	8.231	8.833	75% Percentile	8.36	8.46	75% Percentile	7.853	7.877
Maximum	8.97	8.79	Maximum	7.975	7.928	Maximum	7.138	7.108	Maximum	9.022	9.089	Maximum	9.55	9.394	Maximum	7.934	7.924
Range	1.54	1.22	Range	0.178	0.149	Range	0.258	0.249	Range	1.056	0.817	Range	1.799	1.6	Range	0.225	0.232
Mean	8.06	8.296	Mean	7.887	7.858	Mean	6.981	6.977	Mean	8.198	8.594	Mean	8.249	8.296	Mean	7.808	7.799
Std. Deviation	0.3539	0.488	Std. Deviation	0.04856	0.05027	Std. Deviation	0.07818	0.08309	Std. Deviation	0.2105	0.2972	Std. Deviation	0.4429	0.4958	Std. Deviation	0.0592	0.08073
Std. Error of Mean	0.06689	0.1725	Std. Error of Mean	0.009177	0.01777	Std. Error of Mean	0.01477	0.02938	Std. Error of Mean	0.03977	0.1051	Std. Error of Mean	0.0837	0.1753	Std. Error of Mean	0.01119	0.02854
P-value	0.1349		P-value	0.1523		P-value	0.8031		P-value	<0,0001		P-value	0.7297		P-value	0.7304
